# Supplementary material for: Pyrophosphate inhibits gluconeogenesis by restricting UDP-glucose formation in vivo
Source: Sci Rep. 2018 Oct 2;8:14696. doi: 10.1038/s41598-018-32894-1 (PMC6168488; doi:10.1038/s41598-018-32894-1)
Supplement: Supplementary file 2 — Supplementary Table 1 [file 41598_2018_32894_MOESM2_ESM.xlsx]

## Sheet: Sheet1
Table S1. Effects of fugu5 mutations on metabolic profiles during TAG mobilization.
Compound name		Peak intensity					Fold change vs WT
Metabolite (Anion)		WT	fugu5-1	fugu5-2	fugu5-3		fugu5-1	fugu5-2	fugu5-3
Glc6P;Fru6P;Man6P		0.1634 ± 0.0052	0.3284 ± 0.0240	0.2940 ± 0.0384	0.3241 ± 0.0151		2.00**	1.79**	1.98**
Pyruvate		0.0132 ± 0.0041	0.0161 ± 0.0032	0.0122 ± 0.0020	0.0108 ± 0.0042		1.22	0.92	0.81
Citrate		0.0551 ± 0.0031	0.0869 ± 0.0147	0.0817 ± 0.0129	0.0951 ± 0.0068		1.57*	1.48*	1.72**
Succinate		0.2138 ± 0.0053	0.1790 ± 0.0058	0.1823 ± 0.0220	0.1692 ± 0.0096		0.83**	0.85	0.79**
Fumarate		0.0346 ± 0.0037	0.0415 ± 0.0063	0.0430 ± 0.0052	0.0419 ± 0.0056		1.2	1.24	1.21
Malate		2.1003 ± 0.1238	1.7093 ± 0.1153	1.8455 ± 0.2026	1.7741 ± 0.1262		0.81*	0.87	0.84*
AMP		0.0085 ± 0.0018	0.0062 ± 0.0011	0.0074 ± 0.0017	0.0061 ± 0.0007		0.73	0.87	0.72
NAD		0.0037 ± 0.0018	0.0041 ± 0.0005	0.0031 ± 0.0007	0.0032 ± 0.0009		1.1	0.84	0.85
Glc1P;Gal1P		0.0159 ± 0.0067	0.0264 ± 0.0034	0.0239 ± 0.0064	0.0286 ± 0.0082		1.65	1.5	1.79
Gly3P		0.0111 ± 0.0028	0.0217 ± 0.0012	0.0157 ± 0.0010	0.0205 ± 0.0010		1.95**	1.41	1.83**
Gluconate		0.7015 ± 0.0283	0.7630 ± 0.0238	0.7508 ± 0.0192	0.8084 ± 0.0159		1.08*	1.07	1.15**
Lactate;3-Hydroxypropionate		0.4391 ± 0.0526	0.4143 ± 0.0307	0.7495 ± 0.7013	0.3693 ± 0.0734		0.94	1.7	0.84
Galacturonate		0.0067 ± 0.0020	0.0069 ± 0.0026	0.0065 ± 0.0017	0.0070 ± 0.0009		1.01	0.96	1.04
Malonate		0.0700 ± 0.0204	0.1215 ± 0.0149	0.1104 ± 0.0198	0.1216 ± 0.0153		1.73*	1.57	1.73*
UDP-Glc;UDP-Gal		0.0490 ± 0.0020	0.0302 ± 0.0054	0.0322 ± 0.0009	0.0278 ± 0.0042		0.61**	0.65**	0.56**
Pantothenate		0.0095 ± 0.0064	0.0066 ± 0.0020	0.0095 ± 0.0038	0.0099 ± 0.0007		0.69	0.99	1.04
Mevalonolactone		0.0045 ± 0.0030	0.0056 ± 0.0005	0.0030 ± 0.0003	0.0041 ± 0.0016		1.24	0.67	0.92
2,6-Diaminopimelate		0.0257 ± 0.0057	0.0238 ± 0.0086	0.0326 ± 0.0130	0.0332 ± 0.0152		0.92	1.26	1.28
dUMP		0.0055 ± 0.0007	0.0050 ± 0.0020	0.0048 ± 0.0007	0.0058 ± 0.0008		0.91	0.87	1.06
Glycerate		0.7040 ± 0.3601	0.5887 ± 0.0531	0.2814 ± 0.0519	0.1880 ± 0.0307		0.83	0.39	0.26
3MSOP; PhenethylGSL		0.4979 ± 0.0374	0.7871 ± 0.0929	0.7999 ± 0.0983	0.8334 ± 0.1003		1.58**	1.60**	1.67**
But-3-enylGS		0.0027 ± 0.0001	0.0026 ± 0.0006	0.0027 ± 0.0008	0.0033 ± 6.8E-05		0.96	0.98	1.20**
N-AcetylSer		0.0142 ± 0.0040	0.0114 ± 0.0009	0.0106 ± 0.0045	0.0128 ± 0.0012		0.8	0.75	0.9
Allantoin		0.0060 ± 0.0024	0.0070 ± 0.0009	0.0092 ± 0.0007	0.0077 ± 0.0022		1.16	1.51	1.27
5-OxoPro		0.0405 ± 0.0076	0.0291 ± 0.0041	0.0469 ± 0.0316	0.0312 ± 0.0033		0.71	1.15	0.76
Sinapate		0.0101 ± 0.0038	0.0103 ± 0.0035	0.0103 ± 0.0019	0.0107 ± 0.0050		1.02	1.01	1.06
Raffinose		0.0057 ± 0.0006	0.0063 ± 0.0013	0.0074 ± 0.0022	0.0077 ± 0.0011		1.11	1.29	1.35
Allantoate		0.4503 ± 0.0255	0.2745 ± 0.0239	0.3454 ± 0.0136	0.2997 ± 0.0112		0.60**	0.76**	0.66**
Riboflavin		0.0017 ± 0.0004	0.0023 ± 0.0004	0.0012 ± 0.0008	0.0022 ± 0.0002		1.31	0.72	1.24
3-Ureidopropionate		0.3847 ± 0.0090	0.1927 ± 0.0072	0.2946 ± 0.0215	0.2799 ± 0.0081		0.50**	0.76**	0.72**
HMG		0.1580 ± 0.0330	0.1740 ± 0.0131	0.1541 ± 0.0281	0.1560 ± 0.0143		1.1	0.97	0.98
N-FormylMet		0.0273 ± 0.0028	0.0170 ± 0.0011	0.0221 ± 0.0018	0.0176 ± 0.0008		0.62**	0.81	0.64**
GlcNAc6P		0.0075 ± 0.0016	0.0251 ± 0.0039	0.0221 ± 0.0043	0.0296 ± 0.0022		3.34**	2.94**	3.94**
S7P		0.0044 ± 0.0020	0.0188 ± 0.0017	0.0111 ± 0.0013	0.0178 ± 0.0018		4.21**	2.49**	4.00**
PEA		0.0149 ± 0.0016	0.0129 ± 0.0008	0.0154 ± 0.0030	0.0128 ± 0.0006		0.86	1.03	0.86
Homovanillate		0.0027 ± 0.0005	0.0024 ± 0.0004	0.0026 ± 0.0003	0.0021 ± 0.0005		0.89	0.93	0.76
Metabolite (Cation)		WT	fugu5-1	fugu5-2	fugu5-3		fugu5-1	fugu5-2	fugu5-3
Ala;Sarcosine		4.2482 ± 0.5318	4.4516 ± 0.5650	4.2934 ± 0.4159	4.1578 ± 0.2605		1.04	1.01	0.97
Arg		4.4710 ± 1.0958	1.3230 ± 0.2063	2.6247 ± 0.2484	3.1941 ± 0.3557		0.29**	0.58*	0.71
Asn		11.2344 ± 0.6849	6.5457 ± 0.4984	8.9030 ± 0.6986	8.6698 ± 0.3676		0.58**	0.79*	0.77**
Asp		1.6253 ± 0.3048	1.1878 ± 0.0845	1.2350 ± 0.0872	1.3247 ± 0.1175		0.73	0.75	0.81
Cys		0.0264 ± 0.0047	0.0170 ± 0.0012	0.0142 ± 0.0049	0.0214 ± 0.0010		0.64*	0.53*	0.81
Glu		5.7573 ± 0.3748	6.4275 ± 0.4742	5.6338 ± 0.2849	6.5548 ± 0.3006		1.11	0.97	1.13*
Gln		20.4045 ± 4.7939	18.5504 ± 1.1706	17.6071 ± 0.8584	24.4877 ± 1.3042		0.9	0.86	1.2
Gly		1.9701 ± 0.3740	1.7105 ± 0.1701	1.7893 ± 0.1079	1.7610 ± 0.1643		0.86	0.9	0.89
His		2.1029 ± 0.1113	1.3164 ± 0.1407	1.6011 ± 0.1523	1.8178 ± 0.1132		0.62**	0.76**	0.86*
Ile		3.3407 ± 0.6079	2.1817 ± 0.6136	2.4016 ± 0.4064	3.3875 ± 0.3666		0.65	0.71	1.01
Leu		2.8206 ± 0.6219	2.0955 ± 0.1145	2.7912 ± 0.6231	3.8268 ± 0.9024		0.74	0.98	1.35
Lys		1.4227 ± 0.1104	0.4580 ± 0.0894	0.7779 ± 0.0676	0.7096 ± 0.0705		0.32**	0.54**	0.49**
Met		0.1622 ± 0.0144	0.1993 ± 0.0233	0.1890 ± 0.0201	0.2605 ± 0.0192		1.22	1.16	1.60**
Phe		2.3368 ± 0.3319	0.8958 ± 0.2225	1.3171 ± 0.2113	1.5737 ± 0.1436		0.38**	0.56*	0.67*
Pro		1.7806 ± 0.4714	0.9702 ± 0.1465	0.9447 ± 0.0874	1.0136 ± 0.0370		0.54*	0.53*	0.56*
Ser		1.6873 ± 0.1132	1.1400 ± 0.0864	1.2692 ± 0.1059	1.4499 ± 0.0335		0.67**	0.75**	0.85*
Thr;2-MethylSer		1.7390 ± 0.1772	0.7057 ± 0.6068	1.2955 ± 0.1508	1.4687 ± 0.0670		0.40*	0.74*	0.84
Trp		1.4017 ± 0.2765	0.5625 ± 0.1015	0.7679 ± 0.1037	0.8203 ± 0.0754		0.40**	0.54*	0.58*
Tyr		1.0017 ± 0.1637	0.3780 ± 0.0723	0.5659 ± 0.0765	0.6615 ± 0.0590		0.37**	0.56*	0.66*
Val		3.7677 ± 0.6272	2.1186 ± 0.3484	2.7553 ± 0.4213	3.2817 ± 0.2188		0.56*	0.73	0.87
Adenosine		0.0138 ± 0.0051	0.0232 ± 0.0091	0.0197 ± 0.0014	0.0301 ± 0.0115		1.67	1.42	2.17
Guanosine		0.0134 ± 0.0056	0.0196 ± 0.0065	0.0158 ± 0.0036	0.0256 ± 0.0096		1.45	1.17	1.89
GSH		0.7579 ± 0.0560	0.6364 ± 0.0498	0.5899 ± 0.0608	0.5953 ± 0.0523		0.83*	0.77*	0.78*
b-Ala		0.4366 ± 0.0283	0.2785 ± 0.0329	0.2928 ± 0.0223	0.2784 ± 0.0286		0.63**	0.67**	0.63**
GABA		0.5784 ± 0.0959	0.8275 ± 0.0815	0.8214 ± 0.0547	0.8078 ± 0.0590		1.43*	1.42*	1.39*
Citrulline		0.0632 ± 0.0565	0.0459 ± 0.0023	0.0531 ± 0.0048	0.0734 ± 0.0083		0.72	0.83	1.16
HomoSer		0.0273 ± 0.0137	0.0286 ± 0.0048	0.0263 ± 0.0021	0.0232 ± 0.0053		1.04	0.96	0.84
HydroxyPro		0.2436 ± 0.0160	0.2229 ± 0.0357	0.2093 ± 0.0148	0.1972 ± 0.0192		0.91	0.85	0.80*
Putrescine		0.0597 ± 0.0049	0.0562 ± 0.0115	0.0539 ± 0.0142	0.0443 ± 0.0054		0.94	0.9	0.74*
Spermidine		0.0458 ± 0.0142	0.0287 ± 0.0051	0.0374 ± 0.0065	0.0346 ± 0.0017		0.62	0.81	0.75
Tyramine		0.0733 ± 0.0087	0.0196 ± 0.0038	0.0320 ± 0.0023	0.0319 ± 0.0009		0.26**	0.43**	0.43**
Agmatine		1.4960 ± 0.1564	1.9967 ± 0.1597	2.2169 ± 0.2283	2.2891 ± 0.1784		1.33*	1.48*	1.53**
Betaine		0.0408 ± 0.0051	0.0605 ± 0.0018	0.0478 ± 0.0035	0.0718 ± 0.0128		1.48**	1.17	1.75*
SAM		0.0092 ± 0.0008	0.0049 ± 0.0003	0.0058 ± 0.0006	0.0060 ± 0.0005		0.54**	0.63**	0.65**
Nicotinate		0.0129 ± 0.0012	0.0158 ± 0.0038	0.0197 ± 0.0007	0.0231 ± 0.0041		1.21	1.52**	1.77*
Cytosine		0.0083 ± 0.0035	0.0077 ± 0.0024	0.0082 ± 0.0012	0.0087 ± 0.0015		0.93	0.98	1.04
Choline		6.4988 ± 0.3475	5.0126 ± 0.7671	5.9510 ± 1.1756	6.0284 ± 0.2835		0.77*	0.91	0.92
2-Aminoadipate		0.3115 ± 0.0312	0.0826 ± 0.0080	0.1213 ± 0.0132	0.0902 ± 0.0121		0.26**	0.38**	0.28**
Thiamine		0.0098 ± 0.0016	0.0090 ± 0.0003	0.0110 ± 0.0010	0.0124 ± 0.0003		0.91	1.11	1.25
AABA;MethylAla		0.0324 ± 0.0080	0.0538 ± 0.0079	0.0574 ± 0.0055	0.0677 ± 0.0099		1.65*	1.76*	2.08**
3-MethylHis		0.0326 ± 0.0045	0.0248 ± 0.0043	0.0307 ± 0.0022	0.0378 ± 0.0031		0.76	0.94	1.15
Acetoacetamide		0.2567 ± 0.0130	0.2396 ± 0.0264	0.2248 ± 0.0153	0.2668 ± 0.0183		0.93	0.93	1.03
Octylamine		0.0617 ± 0.0021	0.0660 ± 0.0054	0.0680 ± 0.0055	0.0623 ± 0.0104		1.06	1.1	1.01
Cyclohexylamine		0.0409 ± 0.0093	0.0386 ± 0.0006	0.0370 ± 0.0016	0.0312 ± 0.0016		0.94	0.9	0.76
g-Guanidinobutyrate		0.0516 ± 0.0157	0.0329 ± 0.0108	0.0342 ± 0.0057	0.0416 ± 0.0050		0.63	0.66	0.8
N8-Acetylspermidine		0.0228 ± 0.0016	0.0248 ± 0.0030	0.0282 ± 0.0033	0.0237 ± 0.0028		1.08	1.13	1.03
CysSG		0.0384 ± 0.0046	0.0248 ± 0.0058	0.0307 ± 0.0034	0.0255 ± 0.0017		0.64*	0.8	0.66*
CE-TOF MS analyses of metabolites in 3-day-old etiolated sedlings of the WT, fugu5-1, fugu5-2, and fugu5-3 for quatification of metabolites known to occur during mobilization of storage lipids. Three independent experiments were performed for each genotype and the values marked with asterisk show a statistically significant difference from WT (*P < 0.05; ** P < 0.01; n = 3), determined using a tw…
