# Supplementary material for: Pyrophosphate inhibits gluconeogenesis by restricting UDP-glucose formation in vivo
Source: Sci Rep. 2018 Oct 2;8:14696. doi: 10.1038/s41598-018-32894-1 (PMC6168488; doi:10.1038/s41598-018-32894-1)
Supplement: Supplementary file 3 — Supplementary Table 2 [file 41598_2018_32894_MOESM3_ESM.xlsx]

## Sheet: Sheet2
Table S2. Effects of specific hydrolysis of PPi and the icl-2, mls-2, and pck1-2 mutations on metabolic profiles during TAG mobilization.
Compound name		Peak intensity								Fold change vs WT
Metabolite (Anion)		WT	fugu5-1	AVP1pro:IPP1#8-3	AVP1pro:IPP1#17-3	icl-2	mls-2	pck1-2		fugu5-1	AVP1pro:IPP1#8-3	AVP1pro:IPP1#17-3	icl-2	mls-2	pck1-2
Glc6P;Fru6P;Man6P		0.1223 ± 0.0278	0.1760 ± 0.0066	0.0940 ± 0.0131	0.0946 ± 0.0265	0.0561 ± 0.0092	0.0886 ± 0.0134	0.0671 ± 0.0058		1.43*	0.76	0.77	0.45*	0.72	0.54*
Citrate		0.0270 ± 0.0077	0.0269 ± 0.0018	0.0188 ± 0.0025	0.0303 ± 0.0021	0.0449 ± 0.0137	0.0221 ± 0.0053	0.1467 ± 0.0149		0.99	0.69	1.12	1.65	0.81	5.41**
Succinate		0.1948 ± 0.0319	0.1830 ± 0.0113	0.1011 ± 0.0199	0.1503 ± 0.0275	0.0723 ± 0.0087	0.0730 ± 0.0039	0.4538 ± 0.0170		0.93	0.51*	0.77	0.37**	0.37**	2.32**
Malate		1.5953 ± 0.2915	1.4684 ± 0.0965	0.7646 ± 0.0265	1.0847 ± 0.2018	0.1622 ± 0.0240	0.2203 ± 0.0289	5.6804 ± 0.6595		0.92	0.47**	0.67	0.10**	0.13**	3.56**
AMP		0.0043 ± 0.0019	0.0025 ± 0.0001	0.0018 ± 0.0013	0.0044 ± 0.0024	0.0032 ± 0.0009	0.0021 ± 0.0002	0.0011 ± 0.0008		0.59	0.41	1.02	0.74	0.48	0.26
NAD		0.0023 ± 0.0004	0.0020 ± 0.0004	0.0024 ± 0.0004	0.0041 ± 0.0019	0.0026 ± 0.0014	0.0014 ± 0.0001	0.0241 ± 0.0072		0.88	1.04	1.77	1.13	0.60*	10.41**
Glc1P;Gal1P;Inositol1P;Man1P		0.0164 ± 0.0014	0.0259 ± 0.0020	0.0164 ± 0.0015	0.0173 ± 0.0015	0.0131 ± 0.0047	0.0162 ± 0.0047	0.0112 ± 0.0009		1.57**	1	1.05	0.79	0.99	0.68**
Gly3P		0.0097 ± 0.0019	0.0118 ± 0.0007	0.0124 ± 0.0029	0.0133 ± 0.0027	0.0131 ± 0.0011	0.0219 ± 0.0020	0.0214 ± 0.0043		1.2	1.27	1.37	1.34	2.25**	2.20*
Gluconate		0.0155 ± 0.0046	0.0125 ± 0.0017	0.0131 ± 0.0066	0.0140 ± 0.0060	0.0115 ± 0.0013	0.0105 ± 0.0017	0.0131 ± 0.0020		0.8	0.84	0.9	0.74	0.67	0.84
Lactate;3-Hydroxypropionate		0.3681 ± 0.1290	0.3955 ± 0.0388	0.3686 ± 0.0666	0.3668 ± 0.0365	0.3967 ± 0.0273	0.3541 ± 0.0756	0.3345 ± 0.1410		1.07	1	0.99	1.07	0.96	0.9
Galacturonate		0.0108 ± 0.0013	0.0077 ± 0.0011	0.0089 ± 0.0003	0.0103 ± 0.0038	0.0098 ± 0.0019	0.0079 ± 0.0003	0.0118 ± 0.0004		0.71*	0.83	0.95	0.91	0.73*	1.09
Quinate		0.0254 ± 0.0018	0.0213 ± 0.0065	0.0208 ± 0.0032	0.0250 ± 0.0069	0.0180 ± 0.0003	0.0193 ± 0.0019	0.0225 ± 0.0033		0.84	0.82	0.98	0.71**	0.76*	0.88
Malonate		0.1363 ± 0.0214	0.1778 ± 0.0359	0.0484 ± 0.0059	0.0730 ± 0.0089	0.3122 ± 0.0659	0.2879 ± 0.0984	0.1573 ± 0.0182		1.3	0.35**	0.53**	2.29*	2.11	1.15
UDP-Glc;UDP-Gal		0.0267 ± 0.0047	0.0134 ± 0.0007	0.0466 ± 0.0089	0.0602 ± 0.0133	0.0244 ± 0.0036	0.0299 ± 0.0053	0.0245 ± 0.0015		0.50**	1.74*	2.25*	0.91	1.11	0.91
Pantothenate		0.0131 ± 0.0027	0.0067 ± 0.0043	0.0071 ± 0.0008	0.0090 ± 0.0031	0.0087 ± 0.0016	0.0122 ± 0.0018	0.0135 ± 0.0014		0.51	0.54*	0.68	0.66	0.93	1.03
3MSOP; PhenethylGSL		0.4706 ± 0.1657	0.4665 ± 0.0509	0.4672 ± 0.1421	0.4351 ± 0.1088	0.5752 ± 0.1123	0.4910 ± 0.0798	0.4243 ± 0.0869		0.99	0.99	0.92	1.22	1.04	0.9
5-OxoPro		0.0399 ± 0.0167	0.0475 ± 0.0096	0.0476 ± 0.0100	0.0409 ± 0.0202	0.0488 ± 0.0038	0.0297 ± 0.0032	0.1561 ± 0.0192		1.19	1.19	1.02	1.22	0.74	3.90**
Raffinose		0.0038 ± 0.0006	0.0022 ± 0.0002	0.0028 ± 0.0008	0.0040 ± 0.0010	0.0039 ± 0.0012	0.0035 ± 0.0009	0.0025 ± 0.0001		0.57*	0.74	1.04	1.01	0.91	0.66*
Allantoate		0.5144 ± 0.0899	0.3430 ± 0.0455	0.2916 ± 0.0637	0.3661 ± 0.1929	0.5677 ± 0.1002	0.5276 ± 0.0740	0.3099 ± 0.0259		0.66*	0.56*	0.71	1.1	1.02	0.60*
HMG		0.3022 ± 0.0356	0.2221 ± 0.0272	0.1889 ± 0.0711	0.2522 ± 0.0631	0.1311 ± 0.0275	0.1435 ± 0.0203	0.1095 ± 0.0084		0.73*	0.62	0.83	0.43**	0.47**	0.36**
N-FormylMet		0.0276 ± 0.0048	0.0185 ± 0.0018	0.0162 ± 0.0034	0.0197 ± 0.0097	0.0309 ± 0.0067	0.0301 ± 0.0054	0.0163 ± 0.0017		0.66*	0.58*	0.71	1.11	1.08	0.59*
GlcNAc6P		0.0128 ± 0.0029	0.0262 ± 0.0033	0.0055 ± 0.0008	0.0065 ± 0.0007	0.0065 ± 0.0007	0.0088 ± 0.0018	0.0027 ± 0.0007		2.04**	0.43*	0.5	0.5	0.69	0.21*
PEA		0.0112 ± 0.0021	0.0106 ± 0.0006	0.0119 ± 0.0014	0.0106 ± 0.0047	0.0032 ± 0.0006	0.0158 ± 0.0019	0.0052 ± 0.0008		0.94	1.05	0.94	0.28**	1.4	0.46*
Phenylpropanoate		0.0185 ± 0.0020	0.0153 ± 0.0014	0.0152 ± 0.0014	0.0161 ± 0.0054	0.0150 ± 0.0009	0.0171 ± 0.0021	0.0184 ± 0.0026		0.82	0.82	0.86	0.81	0.92	0.99
Homovanillate		0.0027 ± 0.0001	0.0031 ± 0.0006	0.0022 ± 0.0005	0.0030 ± 0.0004	0.0025 ± 0.0002	0.0023 ± 0.0003	0.0021 ± 0.0003		1.12	0.82	1.09	0.92	0.85	0.79
cGMP		0.0022 ± 0.0003	0.0026 ± 0.0004	0.0022 ± 0.0002	0.0024 ± 0.0011	0.0017 ± 5.5E-05	0.0014 ± 0.0004	0.0012 ± 0.0004		1.19	1.02	1.09	0.77	0.66	0.56*
AICAR		0.0233 ± 0.0063	0.0198 ± 0.0008	0.0228 ± 0.0020	0.0220 ± 0.0087	0.0340 ± 0.0069	0.0162 ± 0.0025	0.0605 ± 0.0008		0.85	0.98	0.94	1.45	0.69	2.59**
gGluBCA		0.0445 ± 0.0101	0.0278 ± 0.0021	0.0198 ± 0.0032	0.0244 ± 0.0101	0.0230 ± 0.0042	0.0376 ± 0.0033	0.0389 ± 0.0051		0.62*	0.44*	0.54	0.51*	0.84	0.87
Metabolite (Cation)		WT	fugu5-1	AVP1pro:IPP1#8-3	AVP1pro:IPP1#17-3	icl-2	mls-2	pck1-2		fugu5-1	AVP1pro:IPP1#8-3	AVP1pro:IPP1#17-3	icl-2	mls-2	pck1-2
Ala		2.3210 ± 0.4374	2.6631 ± 0.7785	3.5266 ± 0.8028	1.7632 ± 0.3606	0.3762 ± 0.0424	0.2073 ± 0.0596	1.3653 ± 0.3406		1.14	1.51	0.75	0.16**	0.08**	0.58*
Arg		3.9741 ± 1.3887	2.7389 ± 0.3883	3.2601 ± 0.9465	3.4917 ± 0.9640	9.7974 ± 1.2419	6.7569 ± 1.1234	2.8692 ± 0.3469		0.68	0.82	0.87	2.46**	1.7	0.72
Asn		11.2902 ± 1.8186	10.3524 ± 0.6341	8.2806 ± 1.1266	9.5938 ± 1.3502	11.2054 ± 1.2729	8.3323 ± 0.9158	11.4450 ± 0.9224		0.91	0.73	0.84	0.99	0.73	1.01
Asp		0.9480 ± 0.1858	0.8111 ± 0.0447	0.8548 ± 0.1525	1.0477 ± 0.0751	0.1215 ± 0.0172	0.1758 ± 0.0183	0.6870 ± 0.0550		0.85	0.9	1.1	0.12**	0.18**	0.72
Cys		0.0544 ± 0.0062	0.0361 ± 0.0055	0.0280 ± 0.0049	0.0287 ± 0.0090	0.1525 ± 0.0222	0.1006 ± 0.0135	0.0169 ± 0.0033		0.66*	0.51**	0.52*	2.79**	1.84**	0.31**
Glu		3.1605 ± 0.5129	3.1553 ± 0.2249	3.5031 ± 0.3897	3.0485 ± 0.4473	4.8244 ± 0.6850	2.7063 ± 0.3093	7.7793 ± 0.6882		0.99	1.1	0.96	1.52*	0.85	2.46**
Gln		11.3562 ± 1.8293	12.5295 ± 0.7974	15.3797 ± 1.6953	13.2839 ± 2.3026	13.5986 ± 1.4140	8.2070 ± 0.8465	38.9382 ± 2.5296		1.1	1.35*	1.16	1.19	0.72	3.42**
Gly		1.6393 ± 0.3155	1.6548 ± 0.1569	1.4490 ± 0.1638	1.0613 ± 0.1407	2.0549 ± 0.2383	9.3668 ± 1.0958	0.7104 ± 0.0550		1	0.88	0.64*	1.25	5.71**	0.43**
His		1.9431 ± 0.5126	1.6908 ± 0.2318	1.4969 ± 0.2853	1.5203 ± 0.2962	3.9122 ± 0.6256	3.6923 ± 0.5911	2.8627 ± 0.4133		0.87	0.77	0.78	2.01*	1.90*	1.47
Ile		3.1653 ± 0.8549	3.0935 ± 0.5073	1.8149 ± 0.2759	1.6726 ± 0.4797	4.3314 ± 0.6758	2.7156 ± 0.3126	2.6954 ± 0.3127		0.97	0.57	0.52	1.36	0.85	0.85
Leu		2.2028 ± 0.4494	1.8518 ± 0.3147	1.4386 ± 0.2589	1.3180 ± 0.4196	1.8674 ± 0.1777	1.2274 ± 0.2158	1.7162 ± 0.1474		0.84	0.65	0.59	0.84	0.55*	0.77
Lys		0.7550 ± 0.2236	0.6204 ± 0.0841	0.6482 ± 0.1422	0.5612 ± 0.1529	1.8791 ± 0.2352	1.2275 ± 0.1593	0.4507 ± 0.0440		0.82	0.85	0.74	2.48**	1.62*	0.59
Met		0.0695 ± 0.0212	0.0853 ± 0.0114	0.0448 ± 0.0065	0.0346 ± 0.0040	0.0886 ± 0.0128	0.0731 ± 0.0054	0.1329 ± 0.0101		1.22	0.64	0.49*	1.27	1.05	1.91**
Phe		2.7244 ± 0.7610	1.8988 ± 0.3051	1.2547 ± 0.1610	1.1674 ± 0.3237	9.4244 ± 1.2313	7.9270 ± 0.9461	2.3401 ± 0.2834		0.69	0.46*	0.42*	3.45**	2.90**	0.85
Ser		1.4842 ± 0.2691	1.2772 ± 0.1433	1.1989 ± 0.1454	0.9932 ± 0.2547	1.3862 ± 0.2052	8.5810 ± 0.9286	0.5306 ± 0.0415		0.86	0.8	0.66	0.93	5.78**	0.35**
Thr		1.6032 ± 0.2931	1.2944 ± 0.1450	1.2880 ± 0.1965	1.1331 ± 0.3370	1.0546 ± 0.1329	1.7897 ± 0.2049	1.0036 ± 0.1021		0.8	0.8	0.7	0.65*	1.11	0.62*
Trp		1.2636 ± 0.3811	0.8364 ± 0.1373	0.6351 ± 0.1057	0.6521 ± 0.1438	3.7148 ± 0.4645	3.5162 ± 0.4588	0.7210 ± 0.1081		0.66	0.5	0.51	2.93**	2.78**	0.57
Tyr		0.8243 ± 0.2181	0.6150 ± 0.0850	0.5289 ± 0.0834	0.4825 ± 0.1362	2.2670 ± 0.2677	1.2575 ± 0.1530	0.4834 ± 0.0529		0.74	0.64	0.58	2.75**	1.52*	0.58
Val		4.0551 ± 0.9342	3.4997 ± 0.4941	2.2933 ± 0.2936	2.0405 ± 0.6240	8.6466 ± 0.9720	6.8488 ± 0.9008	3.4630 ± 0.3396		0.86	0.56*	0.50*	2.13**	1.68*	0.85
GSH		0.6099 ± 0.1003	0.7556 ± 0.0688	0.5991 ± 0.1371	0.5157 ± 0.0966	1.3250 ± 0.2310	1.1621 ± 0.1383	0.6661 ± 0.1830		1.23	0.98	0.84	2.17**	1.90**	1.09
b-Ala		0.4573 ± 0.1318	0.2801 ± 0.0725	0.3775 ± 0.0519	0.3510 ± 0.0603	1.3868 ± 0.4264	1.1509 ± 0.1177	0.0603 ± 0.0093		0.61	0.82	0.76	3.03*	2.51**	0.13**
GABA		0.5762 ± 0.0713	0.5195 ± 0.0406	0.3929 ± 0.1299	0.4251 ± 0.1560	0.4035 ± 0.0854	0.2764 ± 0.0799	0.9443 ± 0.1165		0.9	0.68	0.73	0.7	0.47**	1.63**
Anthranilate;Trigonelline		0.0100 ± 0.0018	0.0057 ± 0.0004	0.0123 ± 0.0008	0.0114 ± 0.0021	0.0190 ± 0.0021	0.0231 ± 0.0015	0.0036 ± 0.0002		0.57*	1.23	1.13	1.88**	2.30**	0.36**
Citrulline		0.0226 ± 0.0039	0.0321 ± 0.0029	0.0419 ± 0.0050	0.0391 ± 0.0080	0.0089 ± 0.0010	0.0106 ± 0.0015	0.0584 ± 0.0043		1.41*	1.84**	1.72*	0.39**	0.46**	2.57**
HomoSer		0.0144 ± 0.0007	0.0169 ± 0.0016	0.0205 ± 0.0028	0.0148 ± 0.0039	0.0040 ± 0.0010	0.0059 ± 0.0012	0.0141 ± 0.0006		1.17	1.41*	1.02	0.27**	0.41**	0.97
HydroxyPro		0.2193 ± 0.0155	0.1701 ± 0.0138	0.1371 ± 0.0197	0.1914 ± 0.0504	0.2909 ± 0.0414	0.3205 ± 0.0346	0.0756 ± 0.0064		0.77*	0.62**	0.87	1.32*	1.46**	0.34**
Ornithine		0.0050 ± 0.0006	0.0097 ± 0.0016	0.0057 ± 0.0013	0.0059 ± 0.0010	0.0035 ± 0.0009	0.0043 ± 0.0018	0.0041 ± 0.0017		1.92*	1.12	1.18	0.69	0.86	0.81
Spermidine		0.0287 ± 0.0076	0.0302 ± 0.0058	0.0467 ± 0.0110	0.0485 ± 0.0069	0.0194 ± 0.0044	0.0233 ± 0.0038	0.0331 ± 0.0086		1.04	1.62	1.68*	0.67	0.81	1.15
Caffeine		0.0188 ± 0.0050	0.0172 ± 0.0026	0.0198 ± 0.0025	0.0172 ± 0.0042	0.0257 ± 0.0038	0.0187 ± 0.0015	0.0201 ± 0.0040		0.91	1.05	0.91	1.36	0.99	1.06
Agmatine		1.5388 ± 0.6520	2.5075 ± 0.5108	1.5212 ± 0.3558	1.4860 ± 0.3400	0.8946 ± 0.1008	0.7589 ± 0.0986	2.9761 ± 0.3980		1.62	0.98	0.96	0.58	0.49	1.93*
Betaine		0.0284 ± 0.0054	0.0305 ± 0.0042	0.0252 ± 0.0016	0.0304 ± 0.0029	0.0444 ± 0.0049	0.0389 ± 0.0029	0.0282 ± 0.0036		1.07	0.88	1.07	1.56*	1.36*	0.99
SAM		0.0065 ± 0.0011	0.0048 ± 0.0011	0.0068 ± 0.0014	0.0061 ± 0.0011	0.0046 ± 0.0049	0.0039 ± 0.0005	0.0053 ± 0.0004		0.73	1.03	0.94	0.7	0.60*	0.81
Nicotinate		0.0046 ± 0.0009	0.0033 ± 0.0009	0.0023 ± 0.0006	0.0014 ± 0.0002	0.0058 ± 0.0008	0.0044 ± 0.0005	0.0010 ± 0.0003		0.72	0.49*	0.31**	1.24	0.93	0.23**
Cytosine		0.0101 ± 0.0010	0.0089 ± 0.0013	0.0080 ± 0.0008	0.0089 ± 0.0020	0.0162 ± 0.0018	0.0123 ± 0.0023	0.0079 ± 0.0020		0.88	0.79	0.88	1.60**	1.22	0.78
O-AcetylSer		0.0260 ± 0.0068	0.0172 ± 0.0016	0.0272 ± 0.0042	0.0226 ± 0.0087	0.0078 ± 0.0013	0.0218 ± 0.0029	0.0240 ± 0.0003		0.66	1.04	0.86	0.30*	0.83	0.92
Choline		4.4840 ± 0.7970	2.5340 ± 0.4706	4.2010 ± 0.7648	4.6660 ± 0.8105	3.9234 ± 0.5626	3.4480 ± 0.6296	3.9209 ± 0.5981		0.56*	0.93	1.04	0.87	0.76	0.87
2-Aminoadipate		0.2443 ± 0.0345	0.1302 ± 0.0047	0.1774 ± 0.0319	0.1640 ± 0.0594	0.5262 ± 0.0756	0.2790 ± 0.0314	0.0609 ± 0.0039		0.53**	0.72	0.67	2.15**	1.14	0.24**
AABA;MethylAla		0.0344 ± 0.0064	0.0422 ± 0.0057	0.0179 ± 0.0055	0.0181 ± 0.0036	0.3884 ± 0.0754	0.1729 ± 0.0459	0.0265 ± 0.0020		1.22	0.52*	0.52*	11.26**	5.01**	0.77
Diethanolamine;Aminomethylpropanediol		0.0194 ± 0.0141	0.0127 ± 0.0037	0.0147 ± 0.0092	0.0116 ± 0.0017	0.0206 ± 0.0082	0.0129 ± 0.0032	0.0133 ± 0.0069		0.65	0.75	0.59	1.06	0.66	0.68
3-MethylHis		0.0151 ± 0.0026	0.0157 ± 0.0015	0.0120 ± 0.0026	0.0136 ± 0.0029	0.0227 ± 0.0042	0.0204 ± 0.0013	0.0148 ± 0.0019		1.04	0.79	0.9	1.5	1.35*	0.98
Acetoacetamide		0.2088 ± 0.0358	0.1956 ± 0.0120	0.2158 ± 0.0290	0.1853 ± 0.0388	0.2303 ± 0.0280	0.2029 ± 0.0220	0.3881 ± 0.0243		0.93	1.03	0.88	1.1	0.97	1.85**
g-Guanidinobutyrate		0.0444 ± 0.0108	0.0377 ± 0.0058	0.0298 ± 0.0048	0.0258 ± 0.0058	0.0553 ± 0.0094	0.0726 ± 0.0082	0.0387 ± 0.0069		0.85	0.67	0.58	1.24	1.63*	0.87
N8-Acetylspermidine		0.0230 ± 0.0047	0.0246 ± 0.0017	0.0253 ± 0.0046	0.0275 ± 0.0024	0.0400 ± 0.0049	0.0451 ± 0.0042	0.0144 ± 0.0020		1.06	1.09	1.19	1.73*	1.95**	0.62*
CysSG		0.0160 ± 0.0064	0.0128 ± 0.0003	0.0086 ± 0.0008	0.0105 ± 0.0014	0.0411 ± 0.0092	0.0316 ± 0.0074	0.0195 ± 0.0022		0.8	0.53	0.65	2.55*	1.96	1.21
S-MethylMet		0.0559 ± 0.0120	0.0420 ± 0.0044	0.0384 ± 0.0060	0.0376 ± 0.0093	0.1141 ± 0.0100	0.1016 ± 0.0096	0.0309 ± 0.0038		0.75	0.68	0.67	2.03**	1.81**	0.55*
CE-TOF MS analyses of metabolites in 3-day-old etiolated sedlings of the WT, fugu5-1, AVP1pro:IPP1#8-3, AVP1pro:IPP1#17-3, icl-2, mls-2, and pck1-2 for quatification of metabolites known to occur during mobilization of storage lipids. Three independent experiments were performed for each genotype and the values marked with asterisk show a statistically significant difference from WT (*P < 0.05; *…
