# Supplementary material for: Pyrophosphate inhibits gluconeogenesis by restricting UDP-glucose formation in vivo
Source: Sci Rep. 2018 Oct 2;8:14696. doi: 10.1038/s41598-018-32894-1 (PMC6168488; doi:10.1038/s41598-018-32894-1)
Supplement: Supplementary file 4 — Supplementary Table 3 [file 41598_2018_32894_MOESM4_ESM.xlsx]

## Sheet: Sheet1 
Table S3. List of abbreviations used in this study.
Abbreviated name		Full name
3MSOP;PhenethylGSL		3-(Methylsulfinyl)propyl glucosinolate; Phenethyl glucosinolate
6PG		6-Phosphogluconate
AABA;MethylAla		2-Aminobutyrate; Methylalanine
AICAR		5-aminoimidazole-4-carboxamide ribonucleotide
bAla		beta-Alanine
But-3-enylGS		3-Butenylglucosinolate
cGMP		Cyclic guanosine monophosphate
CysSG		Cysteine-glutathione disulfide
DHAP		Dihydroxyacetone phosphate
dUMP		Deoxyuridine monophosphate
E4P		Erythrose-4-phosphate
F1,6P; Fru1,6P2		Fructose-1,6-bisphosphate
F6P:Fru6P		Fructose-6-phosphate
gGluBCA		N-gamma-Glutamyl-beta-cyanoalanine
G1P:Glc1P		Glucose-1-phosphate
G3P		Glyceraldehyde-3-phosphate
G6P:Glc6P		Glucose-6-phosphate
GABA		gamma-Aminobutyric acid
Gal1P		Galactose-1-phosphate
GlcNAc		N-acetylglucosamine
Gly3P		Glycerol-3-phosphate
GSH		Glutathione
HMG		3-Hydroxy-3-methylglutaric acid
M6P		Mannose-6-phosphate
PEA		Phosphoethanolamine
R5P		Ribose-5-phosphate
Ru5P		Ribulose-5-phosphate
S6P		Sucrose-6-phosphate
S7P		Sedoheptulose-7-phosphate
SAM		S-Adenosyl-L-methionine
UDP-Gal		UDP-Galactose
UDPG; UDP-Glc		UDP-Glucose
X5P		Xylulose-5-phosphate
